# Supplementary material for: Current and Future Spatial Distribution of the Aedes aegypti in Peru Based on Topoclimatic Analysis and Climate Change Scenarios
Source: Insects. 2025 May 2;16(5):487. doi: 10.3390/insects16050487 (PMC12112751; doi:10.3390/insects16050487)
Supplement: Supplementary file 1 [file insects-16-00487-s001.zip]

Archive with 1 entries (1 files):
- insects-3562624-supplementary.pdf
